# Supplementary material for: Characterization and modulation of human insulin degrading enzyme conformational dynamics to control enzyme activity
Source: eLife. 2026 Jun 8;14:RP105761. doi: 10.7554/eLife.105761 (PMC13246006; doi:10.7554/eLife.105761)
Supplement: Source code 2. [file elife-105761-code2.zip]

Archive with 1 entries (1 files):
- eLife-VOR-RA-2024-105761/Source code 2.txt
