# Supplementary material for: Characterization and modulation of human insulin degrading enzyme conformational dynamics to control enzyme activity
Source: eLife. 2026 Jun 8;14:RP105761. doi: 10.7554/eLife.105761 (PMC13246006; doi:10.7554/eLife.105761)
Supplement: Source code 3. [file elife-105761-code3.zip › eLife-VOR-RA-2024-105761/Source code 3.txt]

library(ggplot2)
library(tidyverse)
library(tidyr)
library(dplyr)
library(RColorBrewer)
library(ggsci)
library(viridis)
library(plotly)
library(forcats)
library(tidyquant)
library(scales)
library(minpack.lm)
library(broom)

setwd(dir = "/Users/bayhi/Desktop/")
getwd()

raw.heatmaps <- tibble(filename=list.files("Hb"))
setwd(dir = "Edited-Heatmaps/")
HeatmapData <- raw.heatmaps %>%
  rowwise() %>%
  do(., read_csv(file=.$filename))
setwd(dir = "/Users/bayhi/Desktop/All-Shift-Comparison/")
getwd()
write.csv(HeatmapData, file="merged_heatmapdata.csv", row.names = FALSE)
head(HeatmapData)
